# Supplementary material for: Exploration and characterization of a newly isolated bacterium, Enterobacter quasihormaechei strain BDIFST24001, capable of producing rhamnolipid biosurfactant for oil remediation
Source: Access Microbiol. 2024 Aug 1;6(8):000830.v4. doi: 10.1099/acmi.0.000830.v4 (PMC11293832; doi:10.1099/acmi.0.000830.v4)
Supplement: Uncited Supplementary Data Sheet 1. [file acmi-6-00830-s001.csv]

		UV-vis data
200	2.9298
201	7
202	7
203	7
204	7
205	3.0778
206	7
207	3.1554
208	7
209	3.1644
210	7
211	7
212	5.6
213	5.3801
214	5.388
215	5.4291
216	5.5032
217	5.6144
218	5.4794
219	5.5727
220	5.4234
221	5.4975
222	5.3299
223	5.3821
224	5.4691
225	5.4857
226	5.486
227	5.4823
228	5.4743
229	5.4645
230	5.4567
231	5.4343
232	5.4107
233	5.3703
234	5.3298
235	5.2762
236	5.223
237	5.1757
238	5.13
239	5.0849
240	5.0443
241	5.0127
242	4.9917
243	4.9832
244	4.9881
245	5.0085
246	5.0413
247	5.0836
248	5.1364
249	5.1988
250	5.2693
251	5.3482
252	5.4307
253	5.5158
254	5.5999
255	5.6815
256	5.7589
257	5.8339
258	5.9096
259	5.9852
260	6.0589
261	6.1296
262	6.1978
263	6.265
264	6.3336
265	6.4038
266	6.4735
267	6.5406
268	6.6033
269	6.6567
270	6.699
271	6.73
272	6.7514
273	6.7617
274	6.7604
275	6.7458
276	6.7132
277	6.6626
278	6.5922
279	6.5048
280	6.404
281	6.2953
282	6.1797
283	6.058
284	5.9313
285	5.8045
286	5.6832
287	5.5688
288	5.4653
289	5.3738
290	5.2938
291	5.2239
292	5.1645
293	5.1173
294	5.087
295	5.0736
296	5.0778
297	5.099
298	5.1342
299	5.1766
300	5.2226
301	5.2705
302	5.3175
303	5.3637
304	5.4074
305	5.4446
306	5.4709
307	5.4858
308	5.4893
309	5.4852
310	5.474
311	5.4531
312	5.4258
313	5.3903
314	5.3482
315	5.3018
316	5.2579
317	5.2219
318	5.1975
319	5.1859
320	5.1901
321	5.2099
322	5.2393
323	5.2726
324	5.3097
325	5.3453
326	5.3752
327	5.3956
328	5.403
329	5.3933
330	5.3632
331	5.3116
332	5.2389
333	5.1453
334	5.0296
335	4.8917
336	4.7357
337	4.5631
338	4.3805
339	4.1942
340	4.0124
341	3.8408
342	3.6867
343	3.5561
344	3.4528
345	3.3772
346	3.3252
347	3.297
348	3.2927
349	3.3079
350	3.3421
351	3.3948
352	3.4637
353	3.5442
354	3.6318
355	3.726
356	3.825
357	3.9239
358	4.0189
359	4.1042
360	4.1756
361	4.2294
362	4.2642
363	4.2789
364	4.2739
365	4.2501
366	4.2098
367	4.1523
368	4.0769
369	3.9824
370	3.8681
371	3.738
372	3.5952
373	3.4436
374	3.2894
375	3.1376
376	2.9908
377	2.8532
378	2.7297
379	2.625
380	2.5395
381	2.4718
382	2.4201
383	2.3808
384	2.3528
385	2.3348
386	2.325
387	2.3221
388	2.3243
389	2.3301
390	2.3372
391	2.3431
392	2.3459
393	2.3443
394	2.3382
395	2.3284
396	2.3154
397	2.3002
398	2.284
399	2.2676
400	2.2515
401	2.2374
402	2.2259
403	2.217
404	2.2097
405	2.2034
406	2.1975
407	2.1919
408	2.1868
409	2.182
410	2.1771
411	2.1722
412	2.167
413	2.1616
414	2.1559
415	2.15
416	2.1439
417	2.1377
418	2.1316
419	2.1254
420	2.1192
421	2.1129
422	2.1068
423	2.1008
424	2.0948
425	2.089
426	2.0834
427	2.0779
428	2.0725
429	2.0672
430	2.0621
431	2.0569
432	2.0517
433	2.0464
434	2.0411
435	2.0355
436	2.0299
437	2.0242
438	2.0183
439	2.0124
440	2.0064
441	2.0004
442	1.9943
443	1.9882
444	1.9819
445	1.9757
446	1.9695
447	1.9633
448	1.9572
449	1.9512
450	1.9455
451	1.94
452	1.9347
453	1.9295
454	1.9246
455	1.9197
456	1.915
457	1.9103
458	1.9058
459	1.9012
460	1.8967
461	1.8923
462	1.8878
463	1.8833
464	1.8788
465	1.8743
466	1.8697
467	1.8651
468	1.8604
469	1.8557
470	1.8509
471	1.8462
472	1.8416
473	1.837
474	1.8325
475	1.828
476	1.8236
477	1.8191
478	1.8147
479	1.8103
480	1.806
481	1.8017
482	1.7974
483	1.7932
484	1.789
485	1.7849
486	1.7808
487	1.7768
488	1.7728
489	1.7689
490	1.765
491	1.7612
492	1.7573
493	1.7534
494	1.7496
495	1.7458
496	1.7421
497	1.7384
498	1.7347
499	1.731
500	1.7273
501	1.7236
502	1.7199
503	1.7163
504	1.7127
505	1.7092
506	1.7057
507	1.7022
508	1.6987
509	1.6953
510	1.6919
511	1.6885
512	1.6851
513	1.6816
514	1.6781
515	1.6747
516	1.6712
517	1.6677
518	1.6643
519	1.6608
520	1.6574
521	1.6541
522	1.6507
523	1.6474
524	1.6442
525	1.641
526	1.6379
527	1.6347
528	1.6317
529	1.6286
530	1.6256
531	1.6226
532	1.6197
533	1.6167
534	1.6137
535	1.6107
536	1.6076
537	1.6045
538	1.6014
539	1.5982
540	1.5951
541	1.5919
542	1.5887
543	1.5855
544	1.5823
545	1.5791
546	1.5759
547	1.5728
548	1.5696
549	1.5665
550	1.5635
551	1.5604
552	1.5574
553	1.5545
554	1.5515
555	1.5486
556	1.5457
557	1.5428
558	1.5399
559	1.537
560	1.5341
561	1.5312
562	1.5283
563	1.5254
564	1.5224
565	1.5195
566	1.5167
567	1.5138
568	1.511
569	1.5082
570	1.5055
571	1.5028
572	1.5001
573	1.4975
574	1.4948
575	1.4922
576	1.4896
577	1.4871
578	1.4845
579	1.482
580	1.4794
581	1.4768
582	1.4743
583	1.4717
584	1.4691
585	1.4665
586	1.464
587	1.4614
588	1.4589
589	1.4564
590	1.4538
591	1.4513
592	1.4488
593	1.4464
594	1.4439
595	1.4414
596	1.4389
597	1.4364
598	1.4339
599	1.4314
600	1.4289
601	1.4264
602	1.4238
603	1.4213
604	1.4188
605	1.4163
606	1.4138
607	1.4114
608	1.4089
609	1.4065
610	1.4041
611	1.4017
612	1.3993
613	1.3969
614	1.3945
615	1.3922
616	1.3899
617	1.3875
618	1.3852
619	1.3829
620	1.3806
621	1.3783
622	1.3759
623	1.3736
624	1.3713
625	1.369
626	1.3668
627	1.3645
628	1.3622
629	1.36
630	1.3578
631	1.3555
632	1.3533
633	1.3511
634	1.3489
635	1.3468
636	1.3446
637	1.3424
638	1.3403
639	1.3382
640	1.336
641	1.3339
642	1.3318
643	1.3297
644	1.3277
645	1.3256
646	1.3235
647	1.3215
648	1.3194
649	1.3173
650	1.3153
651	1.3132
652	1.3111
653	1.3091
654	1.307
655	1.3049
656	1.3029
657	1.3008
658	1.2987
659	1.2967
660	1.2946
661	1.2925
662	1.2905
663	1.2884
664	1.2864
665	1.2844
666	1.2823
667	1.2803
668	1.2783
669	1.2763
670	1.2743
671	1.2723
672	1.2703
673	1.2684
674	1.2664
675	1.2645
676	1.2625
677	1.2606
678	1.2587
679	1.2568
680	1.2549
681	1.253
682	1.2511
683	1.2492
684	1.2473
685	1.2453
686	1.2434
687	1.2415
688	1.2395
689	1.2376
690	1.2356
691	1.2337
692	1.2318
693	1.2299
694	1.228
695	1.2261
696	1.2243
697	1.2224
698	1.2206
699	1.2189
700	1.2171
701	1.2153
702	1.2135
703	1.2118
704	1.21
705	1.2082
706	1.2063
707	1.2045
708	1.2026
709	1.2008
710	1.1989
711	1.197
712	1.1951
713	1.1932
714	1.1913
715	1.1895
716	1.1877
717	1.1859
718	1.1841
719	1.1824
720	1.1807
721	1.179
722	1.1773
723	1.1757
724	1.174
725	1.1723
726	1.1706
727	1.169
728	1.1672
729	1.1655
730	1.1637
731	1.1619
732	1.1601
733	1.1583
734	1.1565
735	1.1547
736	1.1528
737	1.151
738	1.1492
739	1.1474
740	1.1456
741	1.1438
742	1.142
743	1.1403
744	1.1385
745	1.1368
746	1.1351
747	1.1333
748	1.1316
749	1.1298
750	1.1281
751	1.1263
752	1.1246
753	1.1228
754	1.1211
755	1.1193
756	1.1176
757	1.1158
758	1.1141
759	1.1124
760	1.1107
761	1.109
762	1.1074
763	1.1058
764	1.1042
765	1.1026
766	1.101
767	1.0995
768	1.098
769	1.0964
770	1.0949
771	1.0934
772	1.0919
773	1.0904
774	1.0889
775	1.0874
776	1.0859
777	1.0844
778	1.0829
779	1.0814
780	1.0799
781	1.0784
782	1.0768
783	1.0753
784	1.0738
785	1.0723
786	1.0708
787	1.0694
788	1.0679
789	1.0664
790	1.065
791	1.0635
792	1.0621
793	1.0607
794	1.0593
795	1.0578
796	1.0564
797	1.055
798	1.0536
799	1.0522
800	1.0507
801	1.0493
802	1.0478
803	1.0464
804	1.0449
805	1.0435
806	1.042
807	1.0405
808	1.0391
809	1.0376
810	1.0362
811	1.0348
812	1.0334
813	1.0319
814	1.0305
815	1.0291
816	1.0277
817	1.0263
818	1.0249
819	1.0235
820	1.0221
821	1.0206
822	1.0192
823	1.0177
824	1.0162
825	1.0148
826	1.0133
827	1.0119
828	1.0105
829	1.0091
830	1.0077
831	1.0064
832	1.0051
833	1.0038
834	1.0026
835	1.0014
836	1.0003
837	0.9991
838	0.998
839	0.9969
840	0.9958
841	0.9946
842	0.9935
843	0.9923
844	0.9911
845	0.9899
846	0.9887
847	0.9874
848	0.9861
849	0.9848
850	0.9834
851	0.9821
852	0.9807
853	0.9794
854	0.978
855	0.9767
856	0.9754
857	0.9741
858	0.9728
859	0.9715
860	0.9702
861	0.969
862	0.9678
863	0.9666
864	0.9654
865	0.9642
866	0.963
867	0.9618
868	0.9606
869	0.9594
870	0.9582
871	0.957
872	0.9557
873	0.9545
874	0.9533
875	0.9521
876	0.9509
877	0.9497
878	0.9485
879	0.9473
880	0.9461
881	0.945
882	0.9438
883	0.9427
884	0.9416
885	0.9405
886	0.9393
887	0.9383
888	0.9372
889	0.9361
890	0.935
891	0.9339
892	0.9327
893	0.9316
894	0.9305
895	0.9294
896	0.9283
897	0.9272
898	0.926
899	0.9249
900	0.9238
901	0.9227
902	0.9216
903	0.9205
904	0.9195
905	0.9184
906	0.9174
907	0.9163
908	0.9153
909	0.9142
910	0.9132
911	0.9121
912	0.911
913	0.91
914	0.9089
915	0.9078
916	0.9067
917	0.9056
918	0.9044
919	0.9033
920	0.9022
921	0.901
922	0.8998
923	0.8987
924	0.8975
925	0.8964
926	0.8952
927	0.8941
928	0.8929
929	0.8917
930	0.8906
931	0.8894
932	0.8883
933	0.8871
934	0.886
935	0.8849
936	0.8837
937	0.8826
938	0.8814
939	0.8802
940	0.8791
941	0.8779
942	0.8767
943	0.8755
944	0.8743
945	0.8731
946	0.8718
947	0.8706
948	0.8693
949	0.868
950	0.8668
951	0.8655
952	0.8642
953	0.863
954	0.8617
955	0.8605
956	0.8593
957	0.8581
958	0.857
959	0.8559
960	0.8548
961	0.8538
962	0.8528
963	0.8518
964	0.8508
965	0.8499
966	0.849
967	0.8481
968	0.8473
969	0.8464
970	0.8456
971	0.8448
972	0.844
973	0.8432
974	0.8424
975	0.8416
976	0.8408
977	0.84
978	0.8392
979	0.8384
980	0.8377
981	0.8369
982	0.8361
983	0.8353
984	0.8345
985	0.8338
986	0.833
987	0.8322
988	0.8315
989	0.8307
990	0.83
991	0.8292
992	0.8285
993	0.8277
994	0.827
995	0.8263
996	0.8255
997	0.8248
998	0.824
999	0.8233
1000	;0.8225
1001	;0.8218
1002	;0.8211
1003	;0.8204
1004	;0.8196
1005	;0.8189
1006	;0.8182
1007	;0.8175
1008	;0.8168
1009	;0.8161
1010	;0.8154
1011	;0.8147
1012	;0.8140
1013	;0.8133
1014	;0.8126
1015	;0.8119
1016	;0.8112
1017	;0.8104
1018	;0.8097
1019	;0.8089
1020	;0.8081
1021	;0.8073
1022	;0.8065
1023	;0.8057
1024	;0.8049
1025	;0.8041
1026	;0.8033
1027	;0.8025
1028	;0.8017
1029	;0.8009
1030	;0.8000
1031	;0.7992
1032	;0.7984
1033	;0.7977
1034	;0.7969
1035	;0.7961
1036	;0.7953
1037	;0.7945
1038	;0.7937
1039	;0.7930
1040	;0.7922
1041	;0.7914
1042	;0.7906
1043	;0.7899
1044	;0.7891
1045	;0.7883
1046	;0.7875
1047	;0.7868
1048	;0.7860
1049	;0.7852
1050	;0.7844
1051	;0.7835
1052	;0.7827
1053	;0.7819
1054	;0.7811
1055	;0.7802
1056	;0.7793
1057	;0.7785
1058	;0.7776
1059	;0.7767
1060	;0.7758
1061	;0.7748
1062	;0.7739
1063	;0.7730
1064	;0.7720
1065	;0.7711
1066	;0.7701
1067	;0.7692
1068	;0.7682
1069	;0.7673
1070	;0.7664
1071	;0.7655
1072	;0.7645
1073	;0.7636
1074	;0.7628
1075	;0.7619
1076	;0.7610
1077	;0.7602
1078	;0.7594
1079	;0.7586
1080	;0.7576
1081	;0.7567
1082	;0.7558
1083	;0.7549
1084	;0.7539
1085	;0.7530
1086	;0.7520
1087	;0.7511
1088	;0.7501
1089	;0.7491
1090	;0.7454
1091	;0.7459
1092	;0.7468
1093	;0.7453
1094	;0.7430
1095	;0.7425
1096	;0.7429
1097	;0.7398
1098	;0.7397
1099	;0.7370
1100	;0.7389
