# Supplementary material for: Exploration and characterization of a newly isolated bacterium, Enterobacter quasihormaechei strain BDIFST24001, capable of producing rhamnolipid biosurfactant for oil remediation
Source: Access Microbiol. 2024 Aug 1;6(8):000830.v4. doi: 10.1099/acmi.0.000830.v4 (PMC11293832; doi:10.1099/acmi.0.000830.v4)
Supplement: Uncited Supplementary Data Sheet 2. [file acmi-6-00830-s002.xlsx]

## Sheet: B24_1
B24_1	FTIR
cm-1	%T
4000	99.81
3999	99.8
3998	99.79
3997	99.79
3996	99.79
3995	99.8
3994	99.8
3993	99.79
3992	99.78
3991	99.76
3990	99.74
3989	99.73
3988	99.73
3987	99.73
3986	99.72
3985	99.71
3984	99.69
3983	99.67
3982	99.67
3981	99.68
3980	99.7
3979	99.72
3978	99.73
3977	99.73
3976	99.73
3975	99.73
3974	99.73
3973	99.74
3972	99.74
3971	99.73
3970	99.72
3969	99.7
3968	99.68
3967	99.68
3966	99.69
3965	99.7
3964	99.7
3963	99.7
3962	99.69
3961	99.68
3960	99.67
3959	99.67
3958	99.66
3957	99.65
3956	99.65
3955	99.65
3954	99.66
3953	99.67
3952	99.69
3951	99.7
3950	99.7
3949	99.71
3948	99.71
3947	99.71
3946	99.71
3945	99.71
3944	99.71
3943	99.71
3942	99.71
3941	99.71
3940	99.72
3939	99.72
3938	99.72
3937	99.72
3936	99.73
3935	99.73
3934	99.73
3933	99.73
3932	99.73
3931	99.73
3930	99.73
3929	99.74
3928	99.74
3927	99.75
3926	99.75
3925	99.75
3924	99.75
3923	99.75
3922	99.75
3921	99.76
3920	99.77
3919	99.77
3918	99.77
3917	99.76
3916	99.76
3915	99.76
3914	99.76
3913	99.76
3912	99.76
3911	99.76
3910	99.76
3909	99.76
3908	99.77
3907	99.78
3906	99.8
3905	99.81
3904	99.81
3903	99.8
3902	99.79
3901	99.77
3900	99.77
3899	99.77
3898	99.78
3897	99.78
3896	99.79
3895	99.8
3894	99.81
3893	99.82
3892	99.82
3891	99.82
3890	99.81
3889	99.8
3888	99.79
3887	99.77
3886	99.76
3885	99.75
3884	99.75
3883	99.75
3882	99.75
3881	99.75
3880	99.75
3879	99.77
3878	99.78
3877	99.79
3876	99.79
3875	99.78
3874	99.78
3873	99.78
3872	99.79
3871	99.8
3870	99.8
3869	99.79
3868	99.78
3867	99.78
3866	99.77
3865	99.77
3864	99.77
3863	99.78
3862	99.78
3861	99.79
3860	99.79
3859	99.79
3858	99.8
3857	99.81
3856	99.81
3855	99.81
3854	99.8
3853	99.79
3852	99.77
3851	99.76
3850	99.76
3849	99.76
3848	99.77
3847	99.78
3846	99.79
3845	99.79
3844	99.8
3843	99.8
3842	99.8
3841	99.81
3840	99.8
3839	99.79
3838	99.78
3837	99.77
3836	99.77
3835	99.77
3834	99.77
3833	99.77
3832	99.77
3831	99.77
3830	99.77
3829	99.77
3828	99.77
3827	99.76
3826	99.76
3825	99.75
3824	99.75
3823	99.75
3822	99.75
3821	99.76
3820	99.77
3819	99.77
3818	99.76
3817	99.75
3816	99.74
3815	99.73
3814	99.73
3813	99.74
3812	99.74
3811	99.74
3810	99.75
3809	99.77
3808	99.78
3807	99.79
3806	99.8
3805	99.8
3804	99.78
3803	99.75
3802	99.72
3801	99.7
3800	99.7
3799	99.7
3798	99.72
3797	99.73
3796	99.73
3795	99.73
3794	99.74
3793	99.74
3792	99.75
3791	99.75
3790	99.76
3789	99.75
3788	99.74
3787	99.73
3786	99.73
3785	99.74
3784	99.75
3783	99.75
3782	99.75
3781	99.74
3780	99.74
3779	99.74
3778	99.75
3777	99.76
3776	99.77
3775	99.78
3774	99.79
3773	99.79
3772	99.8
3771	99.8
3770	99.8
3769	99.79
3768	99.79
3767	99.79
3766	99.79
3765	99.79
3764	99.79
3763	99.8
3762	99.8
3761	99.8
3760	99.8
3759	99.81
3758	99.81
3757	99.8
3756	99.8
3755	99.79
3754	99.79
3753	99.8
3752	99.81
3751	99.82
3750	99.82
3749	99.81
3748	99.8
3747	99.79
3746	99.78
3745	99.77
3744	99.78
3743	99.8
3742	99.81
3741	99.82
3740	99.83
3739	99.82
3738	99.8
3737	99.77
3736	99.73
3735	99.72
3734	99.73
3733	99.75
3732	99.77
3731	99.78
3730	99.8
3729	99.81
3728	99.83
3727	99.83
3726	99.83
3725	99.81
3724	99.78
3723	99.75
3722	99.72
3721	99.7
3720	99.69
3719	99.68
3718	99.67
3717	99.65
3716	99.64
3715	99.63
3714	99.62
3713	99.62
3712	99.61
3711	99.61
3710	99.6
3709	99.6
3708	99.59
3707	99.59
3706	99.59
3705	99.58
3704	99.56
3703	99.51
3702	99.46
3701	99.41
3700	99.38
3699	99.37
3698	99.37
3697	99.38
3696	99.38
3695	99.39
3694	99.37
3693	99.32
3692	99.24
3691	99.15
3690	99.07
3689	99.04
3688	99.05
3687	99.07
3686	99.08
3685	99.09
3684	99.09
3683	99.08
3682	99.05
3681	99
3680	98.95
3679	98.91
3678	98.88
3677	98.83
3676	98.77
3675	98.7
3674	98.67
3673	98.65
3672	98.63
3671	98.56
3670	98.45
3669	98.34
3668	98.27
3667	98.22
3666	98.18
3665	98.13
3664	98.08
3663	98.02
3662	97.95
3661	97.9
3660	97.85
3659	97.83
3658	97.81
3657	97.76
3656	97.66
3655	97.53
3654	97.41
3653	97.3
3652	97.2
3651	97.12
3650	97.05
3649	96.97
3648	96.88
3647	96.79
3646	96.71
3645	96.64
3644	96.57
3643	96.51
3642	96.44
3641	96.36
3640	96.28
3639	96.17
3638	96.06
3637	95.93
3636	95.82
3635	95.73
3634	95.67
3633	95.62
3632	95.56
3631	95.47
3630	95.36
3629	95.23
3628	95.11
3627	95.01
3626	94.91
3625	94.81
3624	94.7
3623	94.59
3622	94.49
3621	94.38
3620	94.27
3619	94.17
3618	94.06
3617	93.95
3616	93.84
3615	93.72
3614	93.61
3613	93.51
3612	93.41
3611	93.29
3610	93.17
3609	93.04
3608	92.92
3607	92.8
3606	92.68
3605	92.56
3604	92.45
3603	92.34
3602	92.24
3601	92.14
3600	92.04
3599	91.93
3598	91.82
3597	91.69
3596	91.55
3595	91.4
3594	91.28
3593	91.17
3592	91.07
3591	90.98
3590	90.87
3589	90.76
3588	90.64
3587	90.51
3586	90.38
3585	90.25
3584	90.13
3583	90
3582	89.88
3581	89.75
3580	89.62
3579	89.49
3578	89.36
3577	89.24
3576	89.1
3575	88.97
3574	88.85
3573	88.73
3572	88.61
3571	88.48
3570	88.35
3569	88.23
3568	88.11
3567	87.99
3566	87.87
3565	87.74
3564	87.62
3563	87.49
3562	87.36
3561	87.23
3560	87.1
3559	86.98
3558	86.86
3557	86.73
3556	86.6
3555	86.47
3554	86.34
3553	86.22
3552	86.09
3551	85.97
3550	85.85
3549	85.72
3548	85.59
3547	85.47
3546	85.34
3545	85.22
3544	85.09
3543	84.96
3542	84.84
3541	84.71
3540	84.59
3539	84.46
3538	84.34
3537	84.21
3536	84.09
3535	83.96
3534	83.84
3533	83.71
3532	83.59
3531	83.46
3530	83.34
3529	83.21
3528	83.09
3527	82.96
3526	82.84
3525	82.72
3524	82.59
3523	82.47
3522	82.34
3521	82.22
3520	82.09
3519	81.97
3518	81.85
3517	81.72
3516	81.6
3515	81.47
3514	81.35
3513	81.23
3512	81.1
3511	80.98
3510	80.86
3509	80.74
3508	80.61
3507	80.49
3506	80.36
3505	80.24
3504	80.11
3503	79.99
3502	79.87
3501	79.75
3500	79.63
3499	79.5
3498	79.37
3497	79.25
3496	79.13
3495	79.01
3494	78.9
3493	78.79
3492	78.67
3491	78.55
3490	78.43
3489	78.3
3488	78.17
3487	78.05
3486	77.93
3485	77.81
3484	77.68
3483	77.55
3482	77.42
3481	77.3
3480	77.19
3479	77.08
3478	76.97
3477	76.86
3476	76.73
3475	76.6
3474	76.47
3473	76.35
3472	76.24
3471	76.13
3470	76.03
3469	75.93
3468	75.81
3467	75.7
3466	75.58
3465	75.47
3464	75.36
3463	75.25
3462	75.15
3461	75.05
3460	74.95
3459	74.84
3458	74.73
3457	74.6
3456	74.47
3455	74.35
3454	74.24
3453	74.14
3452	74.05
3451	73.95
3450	73.86
3449	73.77
3448	73.67
3447	73.57
3446	73.47
3445	73.36
3444	73.26
3443	73.17
3442	73.07
3441	72.96
3440	72.84
3439	72.72
3438	72.62
3437	72.52
3436	72.41
3435	72.3
3434	72.19
3433	72.09
3432	71.99
3431	71.89
3430	71.78
3429	71.66
3428	71.56
3427	71.47
3426	71.42
3425	71.38
3424	71.33
3423	71.26
3422	71.19
3421	71.1
3420	71.01
3419	70.9
3418	70.78
3417	70.67
3416	70.57
3415	70.5
3414	70.44
3413	70.38
3412	70.31
3411	70.21
3410	70.11
3409	70.02
3408	69.94
3407	69.87
3406	69.8
3405	69.72
3404	69.63
3403	69.54
3402	69.46
3401	69.4
3400	69.35
3399	69.3
3398	69.24
3397	69.17
3396	69.09
3395	69.02
3394	68.95
3393	68.89
3392	68.84
3391	68.78
3390	68.72
3389	68.64
3388	68.57
3387	68.51
3386	68.47
3385	68.44
3384	68.39
3383	68.31
3382	68.23
3381	68.15
3380	68.09
3379	68.02
3378	67.96
3377	67.89
3376	67.84
3375	67.8
3374	67.76
3373	67.72
3372	67.68
3371	67.63
3370	67.61
3369	67.6
3368	67.59
3367	67.56
3366	67.49
3365	67.43
3364	67.38
3363	67.35
3362	67.32
3361	67.29
3360	67.26
3359	67.22
3358	67.18
3357	67.12
3356	67.06
3355	67.01
3354	66.98
3353	66.96
3352	66.95
3351	66.94
3350	66.93
3349	66.92
3348	66.89
3347	66.85
3346	66.82
3345	66.79
3344	66.79
3343	66.78
3342	66.76
3341	66.72
3340	66.68
3339	66.65
3338	66.65
3337	66.64
3336	66.63
3335	66.61
3334	66.59
3333	66.58
3332	66.58
3331	66.58
3330	66.57
3329	66.57
3328	66.56
3327	66.56
3326	66.57
3325	66.57
3324	66.55
3323	66.53
3322	66.49
3321	66.46
3320	66.43
3319	66.41
3318	66.39
3317	66.36
3316	66.33
3315	66.31
3314	66.32
3313	66.35
3312	66.39
3311	66.43
3310	66.45
3309	66.45
3308	66.46
3307	66.46
3306	66.45
3305	66.42
3304	66.39
3303	66.37
3302	66.37
3301	66.4
3300	66.42
3299	66.43
3298	66.42
3297	66.41
3296	66.41
3295	66.41
3294	66.42
3293	66.43
3292	66.46
3291	66.48
3290	66.48
3289	66.49
3288	66.49
3287	66.51
3286	66.53
3285	66.55
3284	66.56
3283	66.58
3282	66.6
3281	66.64
3280	66.68
3279	66.7
3278	66.7
3277	66.72
3276	66.75
3275	66.8
3274	66.85
3273	66.88
3272	66.9
3271	66.89
3270	66.88
3269	66.9
3268	66.96
3267	67.04
3266	67.12
3265	67.18
3264	67.21
3263	67.24
3262	67.28
3261	67.33
3260	67.39
3259	67.44
3258	67.49
3257	67.54
3256	67.61
3255	67.66
3254	67.7
3253	67.71
3252	67.72
3251	67.74
3250	67.78
3249	67.85
3248	67.93
3247	68
3246	68.08
3245	68.15
3244	68.21
3243	68.27
3242	68.33
3241	68.4
3240	68.48
3239	68.56
3238	68.64
3237	68.71
3236	68.77
3235	68.83
3234	68.89
3233	68.95
3232	69.03
3231	69.1
3230	69.18
3229	69.25
3228	69.33
3227	69.41
3226	69.49
3225	69.56
3224	69.64
3223	69.72
3222	69.8
3221	69.89
3220	69.99
3219	70.1
3218	70.21
3217	70.29
3216	70.34
3215	70.4
3214	70.47
3213	70.57
3212	70.67
3211	70.78
3210	70.89
3209	71.01
3208	71.14
3207	71.27
3206	71.39
3205	71.49
3204	71.56
3203	71.64
3202	71.73
3201	71.83
3200	71.92
3199	72
3198	72.07
3197	72.15
3196	72.25
3195	72.35
3194	72.45
3193	72.56
3192	72.67
3191	72.79
3190	72.91
3189	73.02
3188	73.13
3187	73.24
3186	73.35
3185	73.47
3184	73.6
3183	73.73
3182	73.86
3181	73.98
3180	74.09
3179	74.19
3178	74.29
3177	74.4
3176	74.5
3175	74.6
3174	74.7
3173	74.81
3172	74.94
3171	75.08
3170	75.22
3169	75.34
3168	75.46
3167	75.57
3166	75.68
3165	75.8
3164	75.9
3163	76
3162	76.09
3161	76.19
3160	76.29
3159	76.39
3158	76.51
3157	76.62
3156	76.73
3155	76.84
3154	76.96
3153	77.08
3152	77.2
3151	77.32
3150	77.44
3149	77.56
3148	77.68
3147	77.79
3146	77.89
3145	77.97
3144	78.05
3143	78.13
3142	78.23
3141	78.35
3140	78.48
3139	78.61
3138	78.75
3137	78.87
3136	78.98
3135	79.08
3134	79.18
3133	79.3
3132	79.42
3131	79.55
3130	79.66
3129	79.75
3128	79.83
3127	79.91
3126	79.99
3125	80.08
3124	80.16
3123	80.24
3122	80.31
3121	80.39
3120	80.5
3119	80.62
3118	80.75
3117	80.86
3116	80.97
3115	81.07
3114	81.16
3113	81.23
3112	81.3
3111	81.37
3110	81.44
3109	81.52
3108	81.6
3107	81.7
3106	81.79
3105	81.88
3104	81.96
3103	82.02
3102	82.09
3101	82.16
3100	82.24
3099	82.32
3098	82.4
3097	82.48
3096	82.56
3095	82.63
3094	82.69
3093	82.76
3092	82.83
3091	82.92
3090	83.03
3089	83.12
3088	83.22
3087	83.3
3086	83.36
3085	83.42
3084	83.47
3083	83.51
3082	83.57
3081	83.64
3080	83.72
3079	83.8
3078	83.88
3077	83.95
3076	84.02
3075	84.07
3074	84.12
3073	84.18
3072	84.25
3071	84.33
3070	84.41
3069	84.49
3068	84.55
3067	84.61
3066	84.66
3065	84.7
3064	84.73
3063	84.78
3062	84.85
3061	84.93
3060	85.01
3059	85.09
3058	85.15
3057	85.19
3056	85.24
3055	85.29
3054	85.36
3053	85.43
3052	85.52
3051	85.59
3050	85.65
3049	85.7
3048	85.74
3047	85.78
3046	85.83
3045	85.88
3044	85.94
3043	86
3042	86.06
3041	86.12
3040	86.15
3039	86.2
3038	86.26
3037	86.33
3036	86.4
3035	86.44
3034	86.47
3033	86.49
3032	86.51
3031	86.54
3030	86.56
3029	86.58
3028	86.6
3027	86.59
3026	86.58
3025	86.56
3024	86.55
3023	86.56
3022	86.59
3021	86.64
3020	86.72
3019	86.81
3018	86.89
3017	86.94
3016	86.98
3015	87.02
3014	87.06
3013	87.12
3012	87.17
3011	87.2
3010	87.22
3009	87.24
3008	87.26
3007	87.29
3006	87.33
3005	87.37
3004	87.4
3003	87.43
3002	87.43
3001	87.42
3000	87.39
2999	87.36
2998	87.34
2997	87.33
2996	87.32
2995	87.31
2994	87.29
2993	87.27
2992	87.24
2991	87.23
2990	87.23
2989	87.24
2988	87.24
2987	87.22
2986	87.18
2985	87.13
2984	87.06
2983	87.01
2982	86.97
2981	86.97
2980	86.98
2979	86.98
2978	86.96
2977	86.93
2976	86.89
2975	86.86
2974	86.83
2973	86.83
2972	86.86
2971	86.9
2970	86.93
2969	86.92
2968	86.89
2967	86.84
2966	86.81
2965	86.78
2964	86.75
2963	86.73
2962	86.72
2961	86.72
2960	86.71
2959	86.69
2958	86.66
2957	86.61
2956	86.56
2955	86.51
2954	86.46
2953	86.41
2952	86.34
2951	86.26
2950	86.19
2949	86.13
2948	86.09
2947	86.06
2946	86.02
2945	85.99
2944	85.95
2943	85.89
2942	85.82
2941	85.73
2940	85.63
2939	85.54
2938	85.48
2937	85.46
2936	85.48
2935	85.51
2934	85.52
2933	85.5
2932	85.46
2931	85.44
2930	85.45
2929	85.49
2928	85.52
2927	85.53
2926	85.53
2925	85.57
2924	85.65
2923	85.74
2922	85.8
2921	85.84
2920	85.86
2919	85.9
2918	85.95
2917	85.98
2916	86
2915	86.02
2914	86.07
2913	86.14
2912	86.2
2911	86.24
2910	86.26
2909	86.28
2908	86.32
2907	86.37
2906	86.42
2905	86.45
2904	86.46
2903	86.46
2902	86.46
2901	86.48
2900	86.51
2899	86.55
2898	86.61
2897	86.67
2896	86.7
2895	86.72
2894	86.73
2893	86.74
2892	86.75
2891	86.76
2890	86.76
2889	86.78
2888	86.82
2887	86.86
2886	86.91
2885	86.96
2884	87
2883	87.05
2882	87.1
2881	87.15
2880	87.19
2879	87.23
2878	87.27
2877	87.32
2876	87.4
2875	87.48
2874	87.55
2873	87.59
2872	87.63
2871	87.68
2870	87.73
2869	87.8
2868	87.86
2867	87.92
2866	87.97
2865	88.02
2864	88.06
2863	88.09
2862	88.12
2861	88.15
2860	88.2
2859	88.27
2858	88.34
2857	88.41
2856	88.46
2855	88.51
2854	88.55
2853	88.59
2852	88.63
2851	88.68
2850	88.73
2849	88.78
2848	88.82
2847	88.87
2846	88.92
2845	88.99
2844	89.05
2843	89.11
2842	89.17
2841	89.22
2840	89.28
2839	89.34
2838	89.38
2837	89.42
2836	89.45
2835	89.49
2834	89.54
2833	89.59
2832	89.65
2831	89.69
2830	89.73
2829	89.76
2828	89.8
2827	89.83
2826	89.87
2825	89.91
2824	89.96
2823	90.01
2822	90.06
2821	90.1
2820	90.14
2819	90.18
2818	90.22
2817	90.25
2816	90.29
2815	90.33
2814	90.38
2813	90.42
2812	90.47
2811	90.51
2810	90.55
2809	90.58
2808	90.61
2807	90.64
2806	90.67
2805	90.71
2804	90.76
2803	90.8
2802	90.84
2801	90.88
2800	90.91
2799	90.95
2798	91
2797	91.04
2796	91.07
2795	91.1
2794	91.12
2793	91.15
2792	91.18
2791	91.22
2790	91.26
2789	91.29
2788	91.32
2787	91.34
2786	91.37
2785	91.39
2784	91.42
2783	91.45
2782	91.48
2781	91.52
2780	91.55
2779	91.58
2778	91.6
2777	91.63
2776	91.66
2775	91.69
2774	91.72
2773	91.75
2772	91.77
2771	91.79
2770	91.81
2769	91.83
2768	91.86
2767	91.89
2766	91.92
2765	91.94
2764	91.97
2763	91.99
2762	92.02
2761	92.04
2760	92.07
2759	92.09
2758	92.11
2757	92.13
2756	92.15
2755	92.17
2754	92.2
2753	92.22
2752	92.24
2751	92.26
2750	92.29
2749	92.31
2748	92.33
2747	92.35
2746	92.37
2745	92.39
2744	92.42
2743	92.44
2742	92.46
2741	92.49
2740	92.51
2739	92.53
2738	92.55
2737	92.57
2736	92.6
2735	92.62
2734	92.64
2733	92.66
2732	92.68
2731	92.7
2730	92.72
2729	92.74
2728	92.77
2727	92.79
2726	92.81
2725	92.83
2724	92.85
2723	92.87
2722	92.89
2721	92.91
2720	92.93
2719	92.95
2718	92.98
2717	93
2716	93.02
2715	93.04
2714	93.06
2713	93.08
2712	93.1
2711	93.12
2710	93.14
2709	93.16
2708	93.19
2707	93.21
2706	93.23
2705	93.25
2704	93.27
2703	93.29
2702	93.31
2701	93.33
2700	93.35
2699	93.37
2698	93.39
2697	93.41
2696	93.43
2695	93.44
2694	93.46
2693	93.48
2692	93.5
2691	93.52
2690	93.54
2689	93.56
2688	93.58
2687	93.6
2686	93.62
2685	93.64
2684	93.66
2683	93.68
2682	93.7
2681	93.72
2680	93.74
2679	93.76
2678	93.78
2677	93.8
2676	93.82
2675	93.84
2674	93.86
2673	93.88
2672	93.9
2671	93.92
2670	93.94
2669	93.95
2668	93.96
2667	93.98
2666	94
2665	94.02
2664	94.04
2663	94.05
2662	94.06
2661	94.08
2660	94.1
2659	94.13
2658	94.16
2657	94.19
2656	94.22
2655	94.24
2654	94.26
2653	94.28
2652	94.3
2651	94.33
2650	94.35
2649	94.38
2648	94.4
2647	94.42
2646	94.43
2645	94.45
2644	94.47
2643	94.5
2642	94.52
2641	94.55
2640	94.57
2639	94.58
2638	94.6
2637	94.61
2636	94.62
2635	94.63
2634	94.64
2633	94.66
2632	94.69
2631	94.71
2630	94.74
2629	94.75
2628	94.77
2627	94.79
2626	94.81
2625	94.84
2624	94.86
2623	94.88
2622	94.91
2621	94.93
2620	94.96
2619	94.98
2618	94.99
2617	95.01
2616	95.03
2615	95.04
2614	95.07
2613	95.09
2612	95.11
2611	95.13
2610	95.15
2609	95.18
2608	95.2
2607	95.21
2606	95.23
2605	95.24
2604	95.26
2603	95.27
2602	95.29
2601	95.31
2600	95.33
2599	95.35
2598	95.37
2597	95.39
2596	95.4
2595	95.42
2594	95.44
2593	95.46
2592	95.48
2591	95.51
2590	95.53
2589	95.55
2588	95.56
2587	95.57
2586	95.59
2585	95.61
2584	95.63
2583	95.66
2582	95.68
2581	95.7
2580	95.71
2579	95.73
2578	95.75
2577	95.76
2576	95.77
2575	95.77
2574	95.78
2573	95.79
2572	95.8
2571	95.82
2570	95.84
2569	95.86
2568	95.88
2567	95.89
2566	95.9
2565	95.92
2564	95.94
2563	95.96
2562	95.98
2561	96
2560	96.02
2559	96.04
2558	96.05
2557	96.04
2556	96.04
2555	96.04
2554	96.06
2553	96.07
2552	96.08
2551	96.09
2550	96.1
2549	96.12
2548	96.15
2547	96.17
2546	96.19
2545	96.2
2544	96.21
2543	96.22
2542	96.22
2541	96.22
2540	96.22
2539	96.22
2538	96.22
2537	96.23
2536	96.24
2535	96.26
2534	96.27
2533	96.28
2532	96.28
2531	96.28
2530	96.29
2529	96.3
2528	96.31
2527	96.31
2526	96.32
2525	96.34
2524	96.35
2523	96.36
2522	96.37
2521	96.37
2520	96.37
2519	96.37
2518	96.38
2517	96.38
2516	96.38
2515	96.39
2514	96.4
2513	96.42
2512	96.43
2511	96.44
2510	96.45
2509	96.44
2508	96.42
2507	96.42
2506	96.44
2505	96.46
2504	96.48
2503	96.49
2502	96.5
2501	96.52
2500	96.55
2499	96.59
2498	96.63
2497	96.65
2496	96.66
2495	96.66
2494	96.64
2493	96.62
2492	96.61
2491	96.61
2490	96.62
2489	96.64
2488	96.64
2487	96.64
2486	96.63
2485	96.6
2484	96.58
2483	96.56
2482	96.56
2481	96.56
2480	96.59
2479	96.63
2478	96.68
2477	96.72
2476	96.75
2475	96.76
2474	96.76
2473	96.75
2472	96.76
2471	96.77
2470	96.78
2469	96.8
2468	96.8
2467	96.81
2466	96.81
2465	96.82
2464	96.82
2463	96.81
2462	96.81
2461	96.82
2460	96.83
2459	96.84
2458	96.85
2457	96.86
2456	96.86
2455	96.87
2454	96.87
2453	96.87
2452	96.87
2451	96.87
2450	96.87
2449	96.88
2448	96.89
2447	96.91
2446	96.92
2445	96.94
2444	96.94
2443	96.94
2442	96.94
2441	96.94
2440	96.95
2439	96.95
2438	96.96
2437	96.97
2436	96.97
2435	96.97
2434	96.97
2433	96.98
2432	96.99
2431	97
2430	97.01
2429	97.02
2428	97.03
2427	97.03
2426	97.04
2425	97.04
2424	97.04
2423	97.04
2422	97.04
2421	97.05
2420	97.05
2419	97.05
2418	97.05
2417	97.05
2416	97.05
2415	97.06
2414	97.06
2413	97.06
2412	97.06
2411	97.06
2410	97.07
2409	97.08
2408	97.08
2407	97.08
2406	97.08
2405	97.08
2404	97.07
2403	97.07
2402	97.07
2401	97.07
2400	97.08
2399	97.08
2398	97.08
2397	97.07
2396	97.07
2395	97.07
2394	97.07
2393	97.07
2392	97.06
2391	97.06
2390	97.06
2389	97.06
2388	97.05
2387	97.05
2386	97.05
2385	97.05
2384	97.05
2383	97.05
2382	97.05
2381	97.04
2380	97.04
2379	97.04
2378	97.04
2377	97.04
2376	97.04
2375	97.04
2374	97.04
2373	97.04
2372	97.03
2371	97.03
2370	97.03
2369	97.03
2368	97.03
2367	97.03
2366	97.03
2365	97.03
2364	97.03
2363	97.03
2362	97.03
2361	97.03
2360	97.03
2359	97.03
2358	97.03
2357	97.03
2356	97.03
2355	97.03
2354	97.03
2353	97.03
2352	97.04
2351	97.04
2350	97.04
2349	97.04
2348	97.04
2347	97.04
2346	97.05
2345	97.05
2344	97.05
2343	97.05
2342	97.05
2341	97.05
2340	97.06
2339	97.06
2338	97.06
2337	97.06
2336	97.06
2335	97.07
2334	97.07
2333	97.07
2332	97.08
2331	97.08
2330	97.09
2329	97.1
2328	97.11
2327	97.1
2326	97.09
2325	97.09
2324	97.09
2323	97.11
2322	97.13
2321	97.17
2320	97.2
2319	97.23
2318	97.26
2317	97.26
2316	97.25
2315	97.23
2314	97.24
2313	97.26
2312	97.27
2311	97.25
2310	97.22
2309	97.21
2308	97.22
2307	97.24
2306	97.25
2305	97.24
2304	97.23
2303	97.24
2302	97.29
2301	97.36
2300	97.43
2299	97.46
2298	97.46
2297	97.45
2296	97.46
2295	97.5
2294	97.59
2293	97.71
2292	97.86
2291	97.98
2290	98.03
2289	98.01
2288	97.97
2287	97.93
2286	97.92
2285	97.9
2284	97.86
2283	97.79
2282	97.73
2281	97.68
2280	97.66
2279	97.68
2278	97.71
2277	97.74
2276	97.76
2275	97.77
2274	97.78
2273	97.8
2272	97.84
2271	97.89
2270	97.93
2269	97.94
2268	97.95
2267	97.96
2266	97.98
2265	98.01
2264	98.02
2263	98.03
2262	98.03
2261	98.05
2260	98.07
2259	98.1
2258	98.11
2257	98.11
2256	98.12
2255	98.14
2254	98.16
2253	98.18
2252	98.2
2251	98.2
2250	98.2
2249	98.19
2248	98.19
2247	98.2
2246	98.22
2245	98.24
2244	98.26
2243	98.28
2242	98.28
2241	98.27
2240	98.27
2239	98.26
2238	98.26
2237	98.25
2236	98.25
2235	98.24
2234	98.24
2233	98.24
2232	98.24
2231	98.24
2230	98.25
2229	98.26
2228	98.26
2227	98.26
2226	98.25
2225	98.24
2224	98.23
2223	98.23
2222	98.22
2221	98.22
2220	98.21
2219	98.21
2218	98.2
2217	98.19
2216	98.19
2215	98.18
2214	98.17
2213	98.16
2212	98.15
2211	98.14
2210	98.14
2209	98.14
2208	98.14
2207	98.14
2206	98.14
2205	98.14
2204	98.15
2203	98.15
2202	98.16
2201	98.17
2200	98.17
2199	98.18
2198	98.18
2197	98.19
2196	98.2
2195	98.2
2194	98.21
2193	98.22
2192	98.23
2191	98.23
2190	98.24
2189	98.24
2188	98.25
2187	98.25
2186	98.26
2185	98.27
2184	98.27
2183	98.28
2182	98.29
2181	98.29
2180	98.3
2179	98.31
2178	98.32
2177	98.32
2176	98.33
2175	98.34
2174	98.35
2173	98.36
2172	98.37
2171	98.38
2170	98.4
2169	98.41
2168	98.42
2167	98.43
2166	98.44
2165	98.44
2164	98.45
2163	98.45
2162	98.46
2161	98.46
2160	98.46
2159	98.46
2158	98.46
2157	98.46
2156	98.46
2155	98.46
2154	98.47
2153	98.47
2152	98.47
2151	98.47
2150	98.48
2149	98.48
2148	98.48
2147	98.49
2146	98.49
2145	98.5
2144	98.51
2143	98.51
2142	98.52
2141	98.52
2140	98.53
2139	98.53
2138	98.54
2137	98.54
2136	98.55
2135	98.55
2134	98.56
2133	98.56
2132	98.57
2131	98.58
2130	98.58
2129	98.59
2128	98.59
2127	98.59
2126	98.6
2125	98.6
2124	98.61
2123	98.61
2122	98.62
2121	98.63
2120	98.64
2119	98.65
2118	98.66
2117	98.67
2116	98.68
2115	98.68
2114	98.69
2113	98.7
2112	98.7
2111	98.71
2110	98.73
2109	98.74
2108	98.75
2107	98.76
2106	98.78
2105	98.79
2104	98.79
2103	98.79
2102	98.79
2101	98.78
2100	98.77
2099	98.76
2098	98.76
2097	98.76
2096	98.78
2095	98.81
2094	98.83
2093	98.84
2092	98.84
2091	98.85
2090	98.85
2089	98.85
2088	98.85
2087	98.85
2086	98.85
2085	98.86
2084	98.86
2083	98.87
2082	98.87
2081	98.88
2080	98.89
2079	98.9
2078	98.9
2077	98.89
2076	98.88
2075	98.86
2074	98.86
2073	98.87
2072	98.88
2071	98.9
2070	98.91
2069	98.91
2068	98.9
2067	98.89
2066	98.89
2065	98.89
2064	98.9
2063	98.91
2062	98.92
2061	98.92
2060	98.92
2059	98.92
2058	98.92
2057	98.94
2056	98.96
2055	98.99
2054	99.01
2053	99.03
2052	99.03
2051	99.04
2050	99.04
2049	99.04
2048	99.03
2047	99.02
2046	99.02
2045	99.02
2044	99.04
2043	99.05
2042	99.07
2041	99.08
2040	99.1
2039	99.11
2038	99.12
2037	99.13
2036	99.13
2035	99.15
2034	99.17
2033	99.19
2032	99.21
2031	99.23
2030	99.24
2029	99.26
2028	99.27
2027	99.29
2026	99.31
2025	99.33
2024	99.35
2023	99.37
2022	99.39
2021	99.4
2020	99.41
2019	99.42
2018	99.44
2017	99.45
2016	99.47
2015	99.48
2014	99.5
2013	99.51
2012	99.52
2011	99.53
2010	99.55
2009	99.56
2008	99.57
2007	99.58
2006	99.58
2005	99.59
2004	99.6
2003	99.61
[truncated: 1,353 more rows]
