# Supplementary material for: Exploration and characterization of a newly isolated bacterium, Enterobacter quasihormaechei strain BDIFST24001, capable of producing rhamnolipid biosurfactant for oil remediation
Source: Access Microbiol. 2024 Aug 1;6(8):000830.v4. doi: 10.1099/acmi.0.000830.v4 (PMC11293832; doi:10.1099/acmi.0.000830.v4)
Supplement: Uncited Supplementary Data Sheet 3. [file acmi-6-00830-s003.xlsx]

## Sheet: Sheet1
	Results Expressed as % of fatty acids in extracted fat
Name of Compound
	B 24	GC-FID
Saturated
C 10:0	0.741344
C 11:0	0.295252
C 12:0	0.300049
C 13:0	0.482582
C 14:0	3.11473
C 16:0	31.4864
C 17:0	0.327748
C 18:0	6.80359
C 20:0	0.38186
C 22:0	nd
Monounsaturated
C 14:1	3.49286
C 15:1	nd
C 16:1	0.911153
C 17:1	nd
C 18:1 c9	31.5275
C 18:1 c11	0.49
C 22:1	nd
Polyunsaturated
C 18:2c	9.82688
C 18:3 gla	1.34751
C 18:3 ala	nd
Total	91.5294
Unknown	8.47055
