# Supplementary material for: Exploration and characterization of a newly isolated bacterium, Enterobacter quasihormaechei strain BDIFST24001, capable of producing rhamnolipid biosurfactant for oil remediation
Source: Access Microbiol. 2024 Aug 1;6(8):000830.v4. doi: 10.1099/acmi.0.000830.v4 (PMC11293832; doi:10.1099/acmi.0.000830.v4)
Supplement: Uncited Supplementary Data Sheet 4. [file acmi-6-00830-s004.xlsx]

## Sheet: Oil spreading
Oil spreading test with Petrol oil
Isolates no.	Diameter in cm
	1st exp.	2nd exp.	3rd exp		Mean		SE
B2	5.5	5.6	4		5.03333		0.517472
B4	6.5	4.9	4.1		5.16667		0.705534
B9	6.1	4.6	4.5		5.06667		0.517472				Petrol
B12	5.6	6	4.9		5.5		0.321455
B18	5.6	5	4.4		5		0.34641
B20	4.5	5.1	3.9		4.5		0.34641
B22	4.8	5.7	4.3		4.93333		0.409607
B23	5	4.8	6.7		5.5		0.602771
B24	5	5.5	7.7		6.06667		0.829324
B25	4	3	4		3.66667		0.333333
Oil spreading test with kesosene oil
Isolates no.	Diameter in cm
	1st exp.	2nd exp.	3rd exp		Mean		SE
B2	3	3.5	4		3.5		0.288675
B4	2	3	3		2.66667		0.333333
B9	7	4	5		5.33333		0.881917
B12	6	5	4.5		5.16667		0.440959
B18	4.5	4	4		4.16667		0.166667				Kerosene
B20	5	3.5	4		4.16667		0.440959
B22	7	5	4.5		5.5		0.763763
B23	3.5	4	4		3.83333		0.166667
B24	6.1	5.8	5.1		5.66667		0.296273
B25	2.5	3	3		2.83333		0.166667
Oil spreading test with disel oil
Isolates no.	Diameter in cm
	1st exp.	2nd exp.	3rd exp		Mean		SE
B2	4	3.5	4		3.83333		0.166667
B4	3.5	4	5		4.16667		0.440959
B9	5	5.5	5		5.16667		0.166667
B12	4.5	4	4		4.16667		0.166667
B18	3	4	4.5		3.83333		0.440959				Disel oil
B20	6	5.5	5		5.5		0.288675
B22	5.5	5	6.5		5.66667		0.440959
B23	4.5	5	4		4.5		0.288675
B24	6	5	5.5		5.5		0.288675
B 25	3.5	4	5		4.16667		0.440959

## Sheet: Emulsification Index
Isolates no.	Total Height			Emulsification ht					1st EI	2nd EI	3rd EI	Mean EI	SE		%
	TH1	Th2	TH3	EH1	EH2	EH3
B2	2	1.9	1.9	0.3	0.4	0.3			0.15	0.210526	0.157895	0.172807	0.0189968		17.2807
B4	2	2	2	0.8	0.7	0.6			0.4	0.35	0.3	0.35	0.0288675		35
B9	1.8	1.8	1.9	0.8	0.8	0.7			0.444444	0.421053	0.368421	0.411306	0.0224806		41.1306
B12	2.1	2.1	2.1	1.3	1.1	1.1			0.619048	0.52381	0.52381	0.555556	0.031746		55.5556
B18	2	2	2	0.2	0.3	0.3			0.1	0.15	0.15	0.133333	0.0166667		13.3333		Petrol oil
B20	2	2	2	1.2	1	1			0.6	0.5	0.5	0.533333	0.0333333		53.3333
B22	2	1.9	2	1.4	1.2	1.2			0.7	0.6	0.6	0.633333	0.0333333		63.3333
B23	2	2	2	0.7	0.8	0.7			0.35	0.4	0.35	0.366667	0.0166667		36.6667
B24	2	1.8	1.8	1.2	1.3	1.2			0.6	0.722222	0.666667	0.662963	0.0353311		0
B25	2	2	2	0.4	0.3	0.3			0.2	0.15	0.15	0.166667	0.0166667		16.6667
Isolates no.	Total Height			Emulsification ht
	TH1	Th2	TH3	EH1	EH2	EH3			1st EI	2nd EI	3rd EI	Mean EI	SE
B2	1.9	1.8	1.8	0.2	0.3	0.2			0.105263	0.166667	0.111111	0.12768	0.0195661		12.768
B4	1.9	2	1.8	0.1	0.1	0.1			0.0526316	0.05	0.0555556	0.052729	0.00160449		5.2729
B9	1.9	1.8	2	0.3	0.2	0.3			0.157895	0.111111	0.15	0.139669	0.0144595		13.9669
B12	1.8	1.8	1.8	0.3	0.2	0.3			0.166667	0.111111	0.166667	0.148148	0.0185185		14.8148
B18	1.8	1.9	1.8	0.1	0	0.1			0.0555556	0	0.0555556	0.037037	0.0185185		3.7037		Kerosene oil
B20	2	1.9	1.9	0.2	0.3	0.2			0.1	0.157895	0.105263	0.121053	0.0184836		12.1053
B22	1.8	1.8	1.9	0.3	0.2	0.1			0.166667	0.111111	0.0526316	0.110136	0.0329227		11.0136
B23	1.8	1.8	2	0	0	0.3			0	0	0.15	0.05	0.05		5
B24	1.9	2	2	0.6	0.4	0.3			0.315789	0.2	0.15	0.22193	0.0490993		22.193
B25	1.9	1.9	2	0	0.1	0.1			0	0.0526316	0.05	0.0342105	0.0171221		3.42105
Isolates no.	Total Height			Emulsification ht
	TH1	TH2	TH3	EH1	EH2	EH3			1st EI	2nd EI	3rd EI	Mean EI	SE		%
B2	1.8	2	1.9	0	0.2	0			0	0.1	0	0.0333333	0.0816497		3.33333
B4	1.8	1.9	1.8	0	0.1	0.1			0	0.0526316	0.0555556	0.0360624	0.0442156		3.60624
B9	1.8	2	2	0.9	0.8	0.5			0.5	0.4	0.25	0.383333	0.177951		38.3333
B12	1.8	1.9	2	0.8	0.7	0.4			0.444444	0.368421	0.2	0.337622	0.176916		33.7622
B18	1.8	2	1.8	0	0.3	0.2			0	0.15	0.111111	0.087037	0.110088		8.7037		Disel oil
B20	1.8	2	2	0.9	0.6	0.7			0.5	0.3	0.35	0.383333	0.147196		38.3333
B22	1.9	1.9	2	0.8	0.5	0.5			0.421053	0.263158	0.25	0.311404	0.134614		31.1404
B23	1.8	2	1.9	0	0.1	0.1			0	0.05	0.0526316	0.0342105	0.0419405		3.42105
B24	1.9	2	2	1	0.7	0.7			0.526316	0.35	0.35	0.408772	0.143961		40.8772
B25	1.8	2	1.8	0	0.1	0.2			0	0.05	0.111111	0.0537037	0.0786983		5.37037
	Emulsification Index (EI)= Height of the emulsion/Total Height

## Sheet: Surface Tension
Minimal Salt Medium(MSM)										MSM+ Petrol oil								MSM+Kerosene oil							MSM+Disel oil
Isolates no.	1st exp.	2nd exp.	3rd Exp.		Mean	SE			Isolates no.	1st exp.	2nd exp.	3rd Exp.	Mean	SE			Isolates no.	1st exp.	2nd exp.	3rd Exp.	Mean	SE		Isolates no.	1st exp.	2nd exp.	3rd Exp.	Mean	SE
B2	35	34	35		34.6667	0.333333			B2	23	24	27	24.6667	1.20185			B2	30.2	29	27.9	29.0333	0.664162		B2	29.9	29.5	27.7	29.0333	0.676593
B4	31.7	33.8	33.6		33.0333	0.669162			B4	24.5	26.3	27.3	26.0333	0.819214			B4	24	25	26	25	0.57735		B4	26	25	24	25	0.57735
B9	40	37	39		38.6667	0.881917			B9	25.9	29.2	27.5	27.5333	0.952774			B9	29	29	31	29.6667	0.666667		B9	30.2	30.2	28.4	29.6	0.6
B12	41.5	39.2	39.5		40.0667	0.72188			B12	26.6	26.2	26.9	26.5667	0.202759			B12	27.6	26.8	25	26.4667	0.768838		B12	28	25.8	25.8	26.5333	0.733333
B18	31	31	30		30.6667	0.333333			B18	35	36.5	36.5	36	0.5			B18	23.9	24.8	26.5	25.0667	0.762306		B18	24	24.5	26.5	25	0.763763
B20	36.5	36	35		35.8333	0.440959			B20	32	34	33	33	0.57735			B20	32.4	31.8	33.3	32.5	0.43589		B20	32.8	33.1	31.6	32.5	0.458258
B22	32	32.8	29.9		31.5667	0.864741			B22	31	30.4	30.4	30.6	0.2			B22	28	29	30	29	0.57735		B22	29.9	29.1	28	29	0.550757
B23	34	31	35		33.3333	1.20185			B23	27	29	30	28.6667	0.881917			B23	32	32.2	32.7	32.3	0.208167		B23	31.9	32.7	32.4	32.3333	0.233333
B24	32.8	33.5	33.5		33.2667	0.233333			B24	30.6	31.5	33	31.7	0.7			B24	30	32	29	30.3333	0.881917		B24	29.9	31.8	29.1	30.2667	0.800694
B 25	41.5	40	42		41.1667	0.600925			B 25	19.7	20.5	21.9	20.7	0.64291			B 25	23	22	20	21.6667	0.881917		B 25	20	22.1	23	21.7	0.888819
Water	71	70.5	71		70.8333	0.166667			Water	71	70	70	70.3333	0.333333			Water	71	71	70	70.6667	0.333333		Water	71	71	70	70.6667	0.333333
MSM (Negative control)	57	58	60		58.3333	0.881917			MSM (Negative control)	40	40.5	41	40.5	0.288675			MSM (Negative control)	50	52	55	52.3333	1.45297		MSM (Negative control)	50	52	55	52.3333	1.45297

## Sheet: BATH Assay
								BATH assay 1	BATH assay 2	BATH assay 3
Isolates No.	OD 1	OD1	OD1	0D2	OD 2	OD2					Average	SE
B2	2.375	2.37	2.4	2.004	2.01	2.008		15.6211	15.1899	16.3333	15.7148	0.333397
B4	2.289	2.28	2.293	1.987	1.98	1.99		13.1935	13.1579	13.2141	13.1885	0.0164262
B9	2.548	2.55	2.53	1.845	1.85	1.849		27.5903	27.451	26.917	27.3194	0.205187
B12	1.945	1.94	1.95	1.128	1.13	1.135		42.0051	41.7526	41.7949	41.8509	0.0780992
B18	2.527	2.525	2.54	2.154	2.15	2.148		14.7606	14.8515	15.4331	15.015	0.210653
B20	1.592	1.595	1.6	1.208	1.198	1.205		24.1206	24.8903	24.6875	24.5661	0.230326
B22	2.368	2.37	2.365	1.286	1.28	1.282		45.6926	45.9916	45.7928	45.8256	0.0878595
B23	2.826	2.83	2.835	2.456	2.45	2.39		13.0927	13.4276	15.6966	14.0723	0.817903
B24	2.818	2.82	2.825	1.345	1.34	1.35		52.2711	52.4823	52.2124	52.3219	0.0819452
B 25	2.062	2.067	2.068	1.996	1.99	1.985		3.20078	3.72521	4.01354	3.64651	0.237901

## Sheet: pH,Temp, Salinity
Temparature		OD value( at 600nm)		24 hour
		1ST	2ND	3RD	Average	SE
30		0.4	0.39	0.395	0.395	0.00288675
35		0.362	0.363	0.362	0.362333	0.000333333
37		0.601	0.617	0.63	0.616	0.0083865
40		0.352	0.375	0.37	0.365667	0.00698411
		OD
Time( Hour)		1st	2nd	3rd	Average	SE
18		0.603	0.61	0.607	0.606667	0.00202759
24		0.601	0.616	0.617	0.611333	0.00517472
48		0.604	0.606	0.608	0.606	0.0011547
72		0.78	0.775	0.786	0.780333	0.0031798
120		0.527	0.552	0.528	0.535667	0.00817177
		OD
PH		1st	2nd	3rd	Average	SE
3		0.21	0.208	0.209	0.209	0.00057735
5		0.414	0.404	0.408	0.408667	0.00290593
7		0.327	0.334	0.337	0.332667	0.00296273
9		0.775	0.77	0.776	0.773667	0.00185592
10		0.807	0.827	0.83	0.821333	0.0072188
11		0.509	0.514	0.515	0.512667	0.00185592
NaCl conc		OD
		1st	2nd	3rd	Average	SE
0.5		0.505	0.509	0.506	0.506667	0.00120185
1		0.536	0.55	0.54	0.542	0.00416333
2		0.893	0.842	0.89	0.875	0.0165227
3		1.345	1.356	1.366	1.35567	0.00606447
4		1.589	1.604	1.608	1.60033	0.00578312
5		1.176	1.165	1.17	1.17033	0.0031798

## Sheet: CMC
Conc.( mg/l)	Surface Tension					Average		SE
0	70	71	70			70.3333		0.333333
1	68	66	68			67.3333		0.666667
5	67	66.5	67			66.8333		0.166667
10	67	66	67			66.6667		0.333333
20	66	66	65			65.6667		0.333333
30	64	64.5	64			64.1667		0.166667
40	63	63	64			63.3333		0.333333
50	62	61	61			61.3333		0.333333
60	57	56	55			56		0.57735
70	50	53	52			51.6667		0.881917
80	48	47	47			47.3333		0.333333
90	46	47	46			46.3333		0.333333
100	42	43	45			43.3333		0.881917
110	40	42	42			41.3333		0.666667
120	39	38	40			39		0.57735
130	37	37	35			36.3333		0.666667
140	36	35	36			35.6667		0.333333
150	32	34	34			33.3333		0.666667
160	31	33	32			32		0.57735
170	30	29	29			29.3333		0.333333
180	26	27.5	27			26.8333		0.440959
190	27	26	27			26.6667		0.333333
200	27	26	27			26.6667		0.333333
210	26	27	27			26.6667		0.333333
220	27	27	26			26.6667		0.333333
300	27	26	27			26.6667		0.333333
350	27	26	27			26.6667		0.333333
400	26.5	26	26			26.1667		0.166667
500	26	26.5	26			26.1667		0.166667

## Sheet: Mechanism study
Concentation ( µl/2ml LB media)			OD ( 600 nm) 24 hr								OD ( 600 nm) 48 hr
			1st	2nd	3rd	Mean	SD				1st	2nd	3rd	Mean	SD
(-) control			0.034	0.028	0.03	0.0306667	0.00305505				0.034	0.03	0.025	0.0296667	0.00450925
(+) control			1.993	1.95	1.97	1.971	0.0215174				1.966	1.94	1.95	1.952	0.0131149
10			1.96	1.9	1.92	1.92667	0.0305505				2.081	2.04	2.085	2.06867	0.0249065
20			1.956	1.89	1.9	1.91533	0.0355715				2.024	1.998	2.028	2.01667	0.0162891
50			1.93	1.92	1.9	1.91667	0.0152753				2.008	1.96	1.98	1.98267	0.0241109
100			1.895	1.8	1.85	1.84833	0.0475219				2.005	2.016	2.01	2.01033	0.00550757
200			1.85	1.78	1.8	1.81	0.0360555				1.966	1.96	1.959	1.96167	0.00378594
